# Supplementary material for: Integrative cross-species analysis reveals conserved and unique signatures in fatty skeletal muscles
Source: Sci Data. 2024 Mar 12;11:290. doi: 10.1038/s41597-024-03114-5 (PMC10933306; doi:10.1038/s41597-024-03114-5)
Supplement: Supplementary file 2 — Supplementary Table 1 [file 41597_2024_3114_MOESM2_ESM.xlsx]

## Sheet: Sheet1
Supplementary Table 1. Summary of bulk RNA-seq datasets.
ID	GEO accession	Sample accession	Tissue	Species	gender	age
Y1	GSE129643	GSM3718021	vastus lateralis muscle	human	male	22
Y2	GSE129643	GSM3718026	vastus lateralis muscle	human	female	27
Y3	GSE129643	GSM3718027	vastus lateralis muscle	human	male	31
Y4	GSE129643	GSM3718029	vastus lateralis muscle	human	male	35
Y5	GSE129643	GSM3718030	vastus lateralis muscle	human	male	37
Y6	GSE129643	GSM3718032	vastus lateralis muscle	human	female	42
Y7	GSE129643	GSM3718033	vastus lateralis muscle	human	male	47
Y8	GSE129643	GSM3718036	vastus lateralis muscle	human	male	52
Y9	GSE129643	GSM3717999	vastus lateralis muscle	human	male	23
Y10	GSE129643	GSM3718009	vastus lateralis muscle	human	female	52
O1	GSE129643	GSM3718013	vastus lateralis muscle	human	male	60
O2	GSE129643	GSM3718016	vastus lateralis muscle	human	female	72
O3	GSE129643	GSM3718017	vastus lateralis muscle	human	male	72
O4	GSE129643	GSM3718019	vastus lateralis muscle	human	male	81
O5	GSE129643	GSM3718020	vastus lateralis muscle	human	male	83
O6	GSE129643	GSM3718040	vastus lateralis muscle	human	female	63
O7	GSE129643	GSM3718041	vastus lateralis muscle	human	female	67
O8	GSE129643	GSM3718045	vastus lateralis muscle	human	female	72
O9	GSE129643	GSM3718048	vastus lateralis muscle	human	male	73
O10	GSE129643	GSM3718038	vastus lateralis muscle	human	female	62
YOUNG1	GSE136344	GSM4047076	vastus lateralis muscle	human	male	19.7
YOUNG2	GSE136344	GSM4047077	vastus lateralis muscle	human	male	20.9
YOUNG3	GSE136344	GSM4047080	vastus lateralis muscle	human	male	27.9
YOUNG4	GSE136344	GSM4047084	vastus lateralis muscle	human	male	21.1
OLD1	GSE136344	GSM4047088	vastus lateralis muscle	human	male	72.5
OLD2	GSE136344	GSM4047094	vastus lateralis muscle	human	male	74.4
OLD3	GSE136344	GSM4047092	vastus lateralis muscle	human	male	73.9
OLD4	GSE136344	GSM4047098	vastus lateralis muscle	human	male	73.8
CON1	na	na	tibialis anterior muscle	mouse	male	adult
CON2	na	na	tibialis anterior muscle	mouse	male	adult
CON3	na	na	tibialis anterior muscle	mouse	male	adult
CON4	na	na	tibialis anterior muscle	mouse	male	adult
GLY1	na	na	tibialis anterior muscle	mouse	male	adult
GLY2	na	na	tibialis anterior muscle	mouse	male	adult
GLY3	na	na	tibialis anterior muscle	mouse	male	adult
GLY4	na	na	tibialis anterior muscle	mouse	male	adult
LLW1	CRA011069	CRR785676	longissimus dorsi muscle	pig	male	adult
LLW2	CRA011069	CRR785677	longissimus dorsi muscle	pig	male	adult
LLW3	CRA011069	CRR785678	longissimus dorsi muscle	pig	male	adult
LLW4	CRA011069	CRR785679	longissimus dorsi muscle	pig	male	adult
HLW1	CRA011069	CRR785672	longissimus dorsi muscle	pig	male	adult
HLW2	CRA011069	CRR785673	longissimus dorsi muscle	pig	male	adult
HLW3	CRA011069	CRR785674	longissimus dorsi muscle	pig	male	adult
HLW4	CRA011069	CRR785675	longissimus dorsi muscle	pig	male	adult
	na, not avaiable
